# Supplementary material for: Determination of 31 Polycyclic Aromatic Hydrocarbons in Plant Leaves Using Internal Standard Method with Ultrasonic Extraction–Gas Chromatography–Mass Spectrometry
Source: Toxics. 2022 Oct 22;10(11):634. doi: 10.3390/toxics10110634 (PMC9698594; doi:10.3390/toxics10110634)
Supplement: Supplementary file 1 [file toxics-10-00634-s001.zip]

Archive with 1 entries (1 files):
- toxics-1944535-supplementary.pdf
